# Supplementary material for: A ramsayite-type oxide, Ca2Sn2Al2O9
Source: Acta Crystallogr Sect E Struct Rep Online. 2010 Sep 18;66(Pt 10):i72. doi: 10.1107/S1600536810036445 (PMC2983292; doi:10.1107/S1600536810036445)
Supplement: Supplementary file 1 [file e-66-00i72-sup1.cif]

##############################################################################
###                                                                        ###
###        Electronic paper (Acta Crystallographica Section E)             ###
###                                                                        ###
##############################################################################
#                                                                            #
# This CIF contains the data in a paper accepted for publication in Acta     #
# Crystallographica Section E. It conforms to the requirements of Notes      #
# for Authors for Section E, and has been peer reviewed under the auspices   #
# of the IUCr Commission on Journals.                                        #
#                                                                            #
# Full details of the Crystallographic Information File format               #
# are given in the paper "The Crystallographic Information File (CIF):       #
# a New Standard Archive File for Crystallography" by S. R. Hall, F. H.      #
# Allen and I. D. Brown [Acta Cryst. (1991), A47, 655-685].                  #
#                                                                            #
# The current version of the core CIF dictionary is obtainable from          #
# ftp://ftp.iucr.org/pub/cif_core.dic. The current version number is 2.4.    #
#                                                                            #
# Software is freely available for graphical display of the structure(s) in  #
# this CIF.  For information consult the CIF home page http://www.iucr.org/  #
# cif/home.html                                                              #
#                                                                            #
# This file may be used for bona fide research purposes within the           #
# scientific community so long as proper attribution is given to the journal # 
# article from which it was obtained.                                        #
#                                                                            #
##############################################################################
                                             
data_I
_audit_creation_method     SHELXL-97
_chemical_name_systematic
;
dicalcium nonaoxydistanate(IV) dialuminate
;
_chemical_name_common     'calcium tin aluminum oxide'
_chemical_formula_sum     'Al2 Ca2 O9 Sn2'
_chemical_formula_structural     'Ca2 Sn2 Al2 O9'
_chemical_formula_iupac     'Ca2 Sn2 Al2 O9'
_chemical_formula_weight     515.50
_chemical_melting_point     ?
_symmetry_cell_setting     orthorhombic
_symmetry_space_group_name_H-M     'P b c n'
_symmetry_space_group_name_Hall     '-P 2n 2ab'
loop_
    _symmetry_equiv_pos_as_xyz
    'x, y, z'
    '-x+1/2, -y+1/2, z+1/2'
    '-x, y, -z+1/2'
    'x+1/2, -y+1/2, -z'
    '-x, -y, -z'
    'x-1/2, y-1/2, -z-1/2'
    'x, -y, z-1/2'
    '-x-1/2, y-1/2, z'
_cell_length_a     8.9866(6)
_cell_length_b     5.4894(11)
_cell_length_c     14.9030(18)
_cell_angle_alpha     90.00
_cell_angle_beta     90.00
_cell_angle_gamma     90.00
_cell_volume     735.18(18)
_cell_formula_units_Z     4
_cell_measurement_reflns_used     5414
_cell_measurement_theta_min     3.55
_cell_measurement_theta_max     27.75
_cell_measurement_temperature     293(2)
_exptl_crystal_description     'platelet'
_exptl_crystal_colour     'colourless'
_exptl_crystal_size_max     0.169
_exptl_crystal_size_mid     0.151
_exptl_crystal_size_min     0.071
_exptl_crystal_density_diffrn     4.657
_exptl_crystal_density_method     'not measured'
_exptl_crystal_F_000     952
loop_
    _exptl_crystal_face_index_h
    _exptl_crystal_face_index_k
    _exptl_crystal_face_index_l
    _exptl_crystal_face_perp_dist
    4.43 1.21 -8.57 0.0496
    0.96 -3.48 -13.49 0.0158
    -4.94 -3.68 2.26 0.0521
    -0.84 3.58 13.47 0.0303
    4.23 5.13 4.21 0.0620
    -0.01 -0.07 -14.89 0.0242
    0.01 0.07 14.89 0.0454
    2.52 7.94 -1.36 0.0343
    5.45 0.60 1.40 0.0892
    0.93 -5.28 -11.78 0.0245
    -5.08 -2.00 -4.52 0.0515
    -3.80 3.88 8.61 0.0506
_exptl_absorpt_coefficient_mu     8.461
_exptl_absorpt_correction_type     numerical
_exptl_absorpt_process_details
;
(NUMABS; Higashi, 1999)
;
_exptl_absorpt_correction_T_min     0.426825
_exptl_absorpt_correction_T_max     0.717337
_diffrn_ambient_temperature     293(2)
_diffrn_radiation_type     MoK\a
_diffrn_radiation_wavelength     0.71075
_diffrn_radiation_source     'fine-focus sealed tube'
_diffrn_radiation_monochromator     graphite
_diffrn_measurement_device_type     'Rigaku R-AXIS RAPID'
_diffrn_measurement_method     \w
_diffrn_detector_area_resol_mean     10.00
_diffrn_reflns_number     6534
_diffrn_reflns_av_R_equivalents     0.0510
_diffrn_reflns_av_sigmaI/netI     0.0325
_diffrn_reflns_theta_min     3.55
_diffrn_reflns_theta_max     27.48
_diffrn_reflns_theta_full     27.48
_diffrn_measured_fraction_theta_max     0.998
_diffrn_measured_fraction_theta_full     0.998
_diffrn_reflns_limit_h_min     -11
_diffrn_reflns_limit_h_max     11
_diffrn_reflns_limit_k_min     -7
_diffrn_reflns_limit_k_max     7
_diffrn_reflns_limit_l_min     -19
_diffrn_reflns_limit_l_max     19
_diffrn_standards_decay_%     0
_refine_special_details
;
Refinement of <i>F</i>^2^ against ALL reflections. The weighted <i>R</i>-factor
<i>wR</i> and goodness of fit <i>S</i> are based on <i>F</i>^2^, conventional
<i>R</i>-factors <i>R</i> are based on <i>F</i>, with <i>F</i> set to zero for
negative <i>F</i>^2^. The threshold expression of <i>F</i>^2^ >
\s(<i>F</i>^2^) is used only for calculating <i>R</i>-factors(gt) <i>etc</i>.
and is not relevant to the choice of reflections for refinement.
<i>R</i>-factors based on <i>F</i>^2^ are statistically about twice as large
as those based on <i>F</i>, and <i>R</i>- factors based on ALL data will be
even larger.
;
_reflns_number_total     845
_reflns_number_gt     788
_reflns_threshold_expression     I>2\s(I)
_refine_ls_structure_factor_coef     Fsqd
_refine_ls_matrix_type     full
_refine_ls_R_factor_all     0.0193
_refine_ls_R_factor_gt     0.0178
_refine_ls_wR_factor_gt     0.0425
_refine_ls_wR_factor_ref     0.0431
_refine_ls_goodness_of_fit_ref     1.079
_refine_ls_restrained_S_all     1.079
_refine_ls_number_reflns     845
_refine_ls_number_parameters     69
_refine_ls_number_restraints     0
_refine_ls_weighting_scheme     calc
_refine_ls_weighting_details
         'calc w=1/[\s^2^(Fo^2^)+(0.0020P)^2^+2.2176P] where P=(Fo^2^+2Fc^2^)/3'
_atom_sites_solution_primary     direct
_atom_sites_solution_secondary     difmap
_refine_ls_shift/su_max     0.001
_refine_ls_shift/su_mean     0.000
_refine_diff_density_max     0.724
_refine_diff_density_min     -0.723
_refine_ls_extinction_method     none
_refine_ls_extinction_coef     ?
loop_
    _atom_type_symbol
    _atom_type_description
    _atom_type_scat_dispersion_real
    _atom_type_scat_dispersion_imag
    _atom_type_scat_source
    'O' 'O' 0.0106 0.0060
                         'International Tables Vol C Tables 4.2.6.8 and 6.1.1.4'
    'Al' 'Al' 0.0645 0.0514
                         'International Tables Vol C Tables 4.2.6.8 and 6.1.1.4'
    'Ca' 'Ca' 0.2262 0.3064
                         'International Tables Vol C Tables 4.2.6.8 and 6.1.1.4'
    'Sn' 'Sn' -0.6537 1.4246
                         'International Tables Vol C Tables 4.2.6.8 and 6.1.1.4'
_computing_data_collection     'PROCESS-AUTO (Rigaku, 1998)'
_computing_cell_refinement     'PROCESS-AUTO (Rigaku, 1998)'
_computing_data_reduction     'CrystalStructure (Rigaku, 2005)'
_computing_structure_solution     'SIR2004 (Burla <i>et al.</i>, 2005)'
_computing_structure_refinement     'SHELXL97 (Sheldrick, 2008)'
_computing_molecular_graphics     '<i>VESTA</i> (Momma & Izumi, 2008)'
_computing_publication_material     'SHELXL97 (Sheldrick, 2008)'
loop_
    _atom_site_type_symbol
    _atom_site_label
    _atom_site_fract_x
    _atom_site_fract_y
    _atom_site_fract_z
    _atom_site_U_iso_or_equiv
    _atom_site_adp_type
    _atom_site_calc_flag
    _atom_site_refinement_flags
    _atom_site_occupancy
    _atom_site_disorder_assembly
    _atom_site_disorder_group
    Ca Ca1 0.06714(7) 0.36160(11) 0.14603(5) 0.00676(14) Uani d . 1 . .
    Al Al1 0.34369(10) 0.31037(18) 0.02817(7) 0.0055(2) Uani d . 1 . .
    Sn Sn1 0.34459(2) 0.36611(4) 0.333981(15) 0.00525(9) Uani d . 1 . .
    O O1 0.1618(2) 0.1912(4) 0.40897(16) 0.0070(5) Uani d . 1 . .
    O O2 0.2277(2) 0.0795(4) 0.07144(15) 0.0071(4) Uani d . 1 . .
    O O3 0.3314(2) 0.0365(4) 0.27250(16) 0.0079(5) Uani d . 1 . .
    O O4 0.5156(2) 0.2310(4) 0.07402(16) 0.0078(4) Uani d . 1 . .
    O O5 0.0000 0.0250(6) 0.2500 0.0077(6) Uani d S 1 . .
loop_
    _atom_site_aniso_label
    _atom_site_aniso_U_11
    _atom_site_aniso_U_22
    _atom_site_aniso_U_33
    _atom_site_aniso_U_12
    _atom_site_aniso_U_13
    _atom_site_aniso_U_23
    Ca1 0.0069(3) 0.0071(3) 0.0062(3) -0.0007(2) 0.0006(2) -0.0003(2)
    Al1 0.0057(5) 0.0058(5) 0.0050(5) -0.0001(3) -0.0004(3) 0.0001(4)
    Sn1 0.00529(13) 0.00501(14) 0.00544(14) 0.00004(7) -0.00022(7) -0.00022(8)
    O1 0.0080(11) 0.0067(11) 0.0064(12) -0.0008(8) -0.0004(8) -0.0002(9)
    O2 0.0089(11) 0.0054(10) 0.0070(11) -0.0007(8) -0.0005(9) -0.0003(9)
    O3 0.0077(11) 0.0064(11) 0.0096(13) -0.0008(8) 0.0026(9) -0.0019(9)
    O4 0.0059(10) 0.0088(11) 0.0087(11) -0.0003(8) -0.0024(9) -0.0011(9)
    O5 0.0086(15) 0.0078(15) 0.0066(16) 0.000 -0.0014(13) 0.000
_geom_special_details
;
All e.s.d.'s (except the e.s.d. in the dihedral angle between two l.s. planes)
are estimated using the full covariance matrix. The cell e.s.d.'s are taken
into account individually in the estimation of e.s.d.'s in distances, angles
and torsion angles; correlations between e.s.d.'s in cell parameters are only
used when they are defined by crystal symmetry. An approximate (isotropic)
treatment of cell e.s.d.'s is used for estimating e.s.d.'s involving l.s.
planes.
;
loop_
    _geom_bond_atom_site_label_1
    _geom_bond_atom_site_label_2
    _geom_bond_site_symmetry_2
    _geom_bond_distance
    _geom_bond_publ_flag
    Ca1 O3 8_665 2.303(2) yes
    Ca1 O2 . 2.391(2) yes
    Ca1 O1 3 2.404(2) yes
    Ca1 O4 8_665 2.412(2) yes
    Ca1 O2 8_665 2.463(2) yes
    Ca1 O5 . 2.486(2) yes
    Ca1 O3 6_566 2.624(2) yes
    Al1 O2 8_665 1.735(2) yes
    Al1 O4 . 1.745(2) yes
    Al1 O2 . 1.763(2) yes
    Al1 O1 2_554 1.777(3) yes
    Sn1 O4 3_655 2.002(2) yes
    Sn1 O3 . 2.032(2) yes
    Sn1 O3 8_665 2.053(2) yes
    Sn1 O5 6_666 2.0682(13) yes
    Sn1 O1 8_665 2.106(2) yes
    Sn1 O1 . 2.207(2) yes
    O1 Al1 2 1.777(3) ?
    O1 Sn1 8_655 2.106(2) ?
    O1 Ca1 3 2.404(2) ?
    O2 Al1 8_655 1.735(2) ?
    O2 Ca1 8_655 2.463(2) ?
    O3 Sn1 8_655 2.053(2) ?
    O3 Ca1 8_655 2.303(2) ?
    O3 Ca1 6_656 2.624(2) ?
    O4 Sn1 3_655 2.002(2) ?
    O4 Ca1 8_655 2.412(2) ?
    O5 Sn1 6_556 2.0682(13) ?
    O5 Sn1 8_655 2.0682(13) ?
    O5 Ca1 3 2.486(2) ?
loop_
    _geom_angle_atom_site_label_1
    _geom_angle_atom_site_label_2
    _geom_angle_atom_site_label_3
    _geom_angle_site_symmetry_1
    _geom_angle_site_symmetry_3
    _geom_angle
    _geom_angle_publ_flag
    O3 Ca1 O2 8_665 . 114.30(8) ?
    O3 Ca1 O1 8_665 3 141.26(8) ?
    O2 Ca1 O1 . 3 96.08(8) ?
    O3 Ca1 O4 8_665 8_665 97.80(8) ?
    O2 Ca1 O4 . 8_665 121.59(8) ?
    O1 Ca1 O4 3 8_665 84.93(8) ?
    O3 Ca1 O2 8_665 8_665 82.57(8) ?
    O2 Ca1 O2 . 8_665 69.69(4) ?
    O1 Ca1 O2 3 8_665 132.50(8) ?
    O4 Ca1 O2 8_665 8_665 67.76(7) ?
    O3 Ca1 O5 8_665 . 84.02(7) ?
    O2 Ca1 O5 . . 87.41(7) ?
    O1 Ca1 O5 3 . 73.48(6) ?
    O4 Ca1 O5 8_665 . 145.85(7) ?
    O2 Ca1 O5 8_665 . 145.50(6) ?
    O3 Ca1 O3 8_665 6_566 77.78(9) ?
    O2 Ca1 O3 . 6_566 159.97(8) ?
    O1 Ca1 O3 3 6_566 67.00(8) ?
    O4 Ca1 O3 8_665 6_566 69.47(7) ?
    O2 Ca1 O3 8_665 6_566 129.46(7) ?
    O5 Ca1 O3 . 6_566 77.73(6) ?
    O2 Al1 O4 8_665 . 113.24(12) ?
    O2 Al1 O2 8_665 . 104.92(9) ?
    O4 Al1 O2 . . 101.59(11) ?
    O2 Al1 O1 8_665 2_554 111.43(12) ?
    O4 Al1 O1 . 2_554 114.50(11) ?
    O2 Al1 O1 . 2_554 110.23(11) ?
    O4 Sn1 O3 3_655 . 90.89(9) ?
    O4 Sn1 O3 3_655 8_665 163.28(9) ?
    O3 Sn1 O3 . 8_665 99.18(9) ?
    O4 Sn1 O5 3_655 6_666 98.44(7) ?
    O3 Sn1 O5 . 6_666 98.16(9) ?
    O3 Sn1 O5 8_665 6_666 93.33(8) ?
    O4 Sn1 O1 3_655 8_665 88.14(9) ?
    O3 Sn1 O1 . 8_665 172.86(9) ?
    O3 Sn1 O1 8_665 8_665 80.21(9) ?
    O5 Sn1 O1 6_666 8_665 88.98(9) ?
    O4 Sn1 O1 3_655 . 87.66(9) ?
    O3 Sn1 O1 . . 78.32(9) ?
    O3 Sn1 O1 8_665 . 81.41(9) ?
    O5 Sn1 O1 6_666 . 173.05(6) ?
    O1 Sn1 O1 8_665 . 94.57(9) ?
    Al1 O1 Sn1 2 8_655 121.70(13) ?
    Al1 O1 Sn1 2 . 121.93(11) ?
    Sn1 O1 Sn1 8_655 . 96.90(9) ?
    Al1 O1 Ca1 2 3 108.61(10) ?
    Sn1 O1 Ca1 8_655 3 97.21(9) ?
    Sn1 O1 Ca1 . 3 107.17(10) ?
    Al1 O2 Al1 8_655 . 134.02(15) ?
    Al1 O2 Ca1 8_655 . 120.07(11) ?
    Al1 O2 Ca1 . . 93.51(9) ?
    Al1 O2 Ca1 8_655 8_655 91.78(9) ?
    Al1 O2 Ca1 . 8_655 94.11(10) ?
    Ca1 O2 Ca1 . 8_655 123.82(10) ?
    Sn1 O3 Sn1 . 8_655 104.43(10) ?
    Sn1 O3 Ca1 . 8_655 135.82(11) ?
    Sn1 O3 Ca1 8_655 8_655 118.71(10) ?
    Sn1 O3 Ca1 . 6_656 94.02(9) ?
    Sn1 O3 Ca1 8_655 6_656 104.41(10) ?
    Ca1 O3 Ca1 8_655 6_656 84.64(7) ?
    Al1 O4 Sn1 . 3_655 137.01(13) ?
    Al1 O4 Ca1 . 8_655 96.38(10) ?
    Sn1 O4 Ca1 3_655 8_655 101.55(9) ?
    Sn1 O5 Sn1 6_556 8_655 130.13(15) ?
    Sn1 O5 Ca1 6_556 3 121.78(5) ?
    Sn1 O5 Ca1 8_655 3 95.75(4) ?
    Sn1 O5 Ca1 6_556 . 95.75(4) ?
    Sn1 O5 Ca1 8_655 . 121.78(5) ?
    Ca1 O5 Ca1 3 . 83.96(10) ?
data_global
_journal_date_recd_electronic     2010-08-28
_journal_date_accepted     2010-09-12
_journal_name_full     'Acta Crystallographica, Section E'
_journal_year     2010
_journal_volume     66
_journal_issue     10
_journal_page_first     i72
_journal_page_last     i72
_journal_paper_category     QI
_journal_coeditor_code     BR2147
_publ_contact_author_name     'Hisanori Yamane'
_publ_contact_author_address
;
Institute of Multidisciplinary Research for Advanced Materials,
Tohoku University
2-1-1 Katahira, Aoba-ku
Sendai, 980-8577
Japan
;
_publ_contact_author_email     'yamane@tagen.tohoku.ac.jp'
_publ_contact_author_fax     '81 22 217 5813'
_publ_contact_author_phone     '81 22 217 5813'
_publ_section_title
;
A ramsayite-type oxide, Ca~2~Sn~2~Al~2~O~9~
;
loop_
    _publ_author_name
    _publ_author_footnote
    _publ_author_address
    'Yamane, Hisanori' .
;
Institute of Multidisciplinary Research for Advanced Materials,
Tohoku University
2-1-1 Katahira, Aoba-ku
Sendai 980-8577
Japan
;
    'Abe, Shunsuke' .
;
Institute of Multidisciplinary Research for Advanced Materials,
Tohoku University
2-1-1 Katahira, Aoba-ku
Sendai 980-8577
Japan
;
    'Tu, Rong' .
;
Institute for Materials Research, Tohoku University
2-1-1 Katahira, Aoba-ku
Sendai 980-8577
Japan
;
    'Goto, Takashi' .
;
Institute for Materials Research, Tohoku University
2-1-1 Katahira, Aoba-ku
Sendai 980-8577
Japan
;
