# Supplementary material for: A ramsayite-type oxide, Ca2Sn2Al2O9
Source: Acta Crystallogr Sect E Struct Rep Online. 2010 Sep 18;66(Pt 10):i72. doi: 10.1107/S1600536810036445 (PMC2983292; doi:10.1107/S1600536810036445)
Supplement: Supplementary file 2 [file e-66-00i72-Isup2.hkl]

#
# h,k,l, Fc-squared, Fo-squared, sigma(Fo-squared) and status flag
#
data_I
_shelx_title '   Pbcn  Ca22Sn2AlO9 '
_shelx_refln_list_code          4
_shelx_F_calc_maximum      372.58
_exptl_crystal_F_000       952.00
_reflns_d_resolution_high  0.7701
 
loop_
 _symmetry_equiv_pos_as_xyz
 'x, y, z'
 '-x+1/2, -y+1/2, z+1/2'
 '-x, y, -z+1/2'
 'x+1/2, -y+1/2, -z'
 '-x, -y, -z'
 'x-1/2, y-1/2, -z-1/2'
 'x, -y, z-1/2'
 '-x-1/2, y-1/2, z'
 
_cell_length_a     8.9866
_cell_length_b     5.4894
_cell_length_c    14.9030
_cell_angle_alpha  90.000
_cell_angle_beta   90.000
_cell_angle_gamma  90.000
 
_shelx_F_squared_multiplier     1.000
 
loop_
 _refln_index_h
 _refln_index_k
 _refln_index_l
 _refln_F_squared_calc
 _refln_F_squared_meas
 _refln_F_squared_sigma
 _refln_observed_status
   2   0   0    10324.52    10346.47    252.04 o
   4   0   0    52614.68    49466.13   2076.77 o
   6   0   0    80254.33    77303.14   4072.51 o
   8   0   0     1652.29     1624.88    131.40 o
  10   0   0    47891.44    47412.42   2109.75 o
   1   1   0     7019.07     6552.12     75.72 o
   3   1   0    51672.38    50404.48   1300.70 o
   5   1   0     6769.21     6407.87    323.68 o
   7   1   0    30753.79    30078.69    824.46 o
   9   1   0     2531.95     2482.40    116.58 o
  11   1   0     1314.47     1368.71     81.30 o
   0   2   0    10052.24     9872.96    249.74 o
   2   2   0      763.60      875.18     18.09 o
   4   2   0     3363.66     3207.82     68.69 o
   6   2   0     3665.25     3837.00    310.97 o
   8   2   0       13.65       28.94     18.44 o
  10   2   0     1822.10     2026.40    127.35 o
   1   3   0     6993.61     7106.64    131.03 o
   3   3   0   120675.38   125140.80   4770.49 o
   5   3   0     5235.81     5033.32    116.31 o
   7   3   0    49865.67    49079.59   1559.19 o
   9   3   0    16729.52    16695.36    551.01 o
   0   4   0    68471.66    65364.57   2631.48 o
   2   4   0     4276.98     4286.24     89.24 o
   4   4   0    26755.19    25902.66    686.43 o
   6   4   0     6810.27     6773.94    186.52 o
   8   4   0     2330.54     2319.20     95.75 o
   1   5   0       93.09       71.73     14.65 o
   3   5   0     2590.53     2720.84     77.88 o
   5   5   0      608.42      618.20     42.67 o
   7   5   0     1817.50     1838.04     90.15 o
   0   6   0     9357.56     9219.28    442.87 o
   2   6   0       96.56       83.67     22.47 o
   4   6   0     6159.72     6066.61    218.42 o
   6   6   0     3101.17     3104.65    172.32 o
   1   7   0     1024.92      924.99    608.89 o
   1   1   1     5157.68     4926.95     39.88 o
   2   1   1     5560.62     5327.72     58.38 o
   3   1   1    39776.69    38292.78    678.50 o
   4   1   1     1834.48     1957.60     37.98 o
   5   1   1     4083.88     3999.09     68.54 o
   6   1   1      856.54      835.15     28.64 o
   7   1   1    30483.79    29748.93    618.57 o
   8   1   1      317.06      322.82     39.15 o
   9   1   1     4430.32     4336.20    107.97 o
  10   1   1       50.50       59.24     18.37 o
  11   1   1      339.37      310.43     36.41 o
   0   2   1    95827.28    93253.24   2450.34 o
   1   2   1     4934.07     4892.98     48.44 o
   2   2   1      537.69      438.85     13.13 o
   3   2   1     4450.32     4539.60     55.22 o
   4   2   1    34148.43    33454.59    593.04 o
   5   2   1     9687.98     9304.10    148.16 o
   6   2   1    13700.75    13177.64    230.84 o
   7   2   1       75.93       77.97     14.56 o
   8   2   1     1607.88     1637.10     54.50 o
   9   2   1     3155.60     3163.49     94.79 o
  10   2   1    21724.25    21475.16    520.81 o
  11   2   1      329.61      349.86     40.83 o
   1   3   1      906.12      957.35     28.27 o
   2   3   1    17388.10    17388.61    254.31 o
   3   3   1    28407.60    27906.72    454.78 o
   4   3   1     4894.24     4754.33     71.80 o
   5   3   1      531.36      538.64     19.51 o
   6   3   1      310.86      302.26     17.73 o
   7   3   1    11556.71    11342.34    209.99 o
   8   3   1     2420.69     2490.62     78.11 o
   9   3   1     4874.72     4880.11    131.17 o
  10   3   1     1183.57     1193.52     64.16 o
   0   4   1     8676.33     8489.22    222.34 o
   1   4   1     4226.97     4221.00     93.10 o
   2   4   1      319.35      342.56     14.10 o
   3   4   1       36.65       62.02      9.66 o
   4   4   1      848.42      872.46     28.37 o
   5   4   1       67.77       79.61     12.63 o
   6   4   1      768.08      922.92     40.35 o
   7   4   1      289.18      271.67     23.90 o
   8   4   1      146.84      106.92     20.43 o
   9   4   1      111.65       65.59     20.90 o
   1   5   1     1093.58     1131.86     29.60 o
   2   5   1     6837.37     6879.34    135.83 o
   3   5   1    19387.23    19568.25    321.79 o
   4   5   1       75.94       78.35     12.46 o
   5   5   1     1480.56     1512.78     46.91 o
   6   5   1      373.56      299.99     44.73 o
   7   5   1    16874.85    17339.02    451.82 o
   8   5   1     1970.88     2044.30     83.63 o
   0   6   1    41202.68    40027.93   1194.51 o
   1   6   1     7495.78     7013.38    160.84 o
   2   6   1      649.55      618.88     32.32 o
   3   6   1        0.05        5.43     10.35 o
   4   6   1     8791.29     8728.10    195.04 o
   5   6   1    15394.95    15328.90    349.95 o
   6   6   1    10266.81    10131.68    246.55 o
   1   7   1      537.88      354.97     81.28 o
   2   7   1     3766.29     4059.54    257.20 o
   1   0   2    41045.64    43588.02   1050.89 o
   2   0   2        2.60       18.10      3.83 o
   3   0   2       55.09       54.69      6.77 o
   4   0   2     8784.36     8966.53    169.81 o
   5   0   2   109121.11   108755.85   3852.48 o
   6   0   2     4717.82     4551.98    111.00 o
   7   0   2    14258.37    14040.67    358.59 o
   8   0   2      589.04      642.40     89.19 o
   9   0   2    17107.53    16921.42    491.33 o
  10   0   2     2471.75     2468.39    109.22 o
  11   0   2     5406.66     5584.65    221.68 o
   1   1   2      642.49      600.43     12.65 o
   2   1   2    48530.39    50416.13    927.60 o
   3   1   2       12.57       89.57      9.64 o
   4   1   2     1223.60     1179.80     23.80 o
   5   1   2       46.93       49.94     10.16 o
   6   1   2     1750.35     1770.03     43.28 o
   7   1   2     4758.49     4611.50     99.21 o
   8   1   2    12305.77    11937.75    256.18 o
   9   1   2      124.79      161.20     20.36 o
  10   1   2     4689.03     4633.17    119.66 o
  11   1   2       21.86       17.35     18.97 o
   0   2   2    12570.61    13865.26    187.21 o
   1   2   2     1565.70     1714.98     26.44 o
   2   2   2      281.61      338.00      7.97 o
   3   2   2      271.47      337.49     14.73 o
   4   2   2      197.57      333.19     39.31 o
   5   2   2      176.46      258.75     14.99 o
   6   2   2     6122.06     5849.20    102.82 o
   7   2   2      163.84      175.55     19.64 o
   8   2   2       22.45       27.54     13.44 o
   9   2   2      600.54      617.08     40.58 o
  10   2   2       69.72       74.49     21.54 o
  11   2   2       17.42       31.65     23.72 o
   1   3   2       98.40      104.16      4.85 o
   2   3   2    56824.64    57564.44   1057.19 o
   3   3   2     5430.17     5186.27     69.51 o
   4   3   2     4050.53     3881.30     57.83 o
   5   3   2      250.04      254.24     16.74 o
   6   3   2      775.76      873.90     48.92 o
   7   3   2     1965.98     1931.75     52.11 o
   8   3   2    12503.23    12252.12    233.32 o
   9   3   2      736.86      805.11     46.07 o
  10   3   2     6136.01     6179.78    177.43 o
   0   4   2    13635.30    13492.54    280.33 o
   1   4   2    14375.26    14026.62    316.85 o
   2   4   2      204.13      215.50      9.63 o
   3   4   2      438.64      491.42     24.30 o
   4   4   2     5440.14     5376.36     89.91 o
   5   4   2    48878.84    47207.05   1012.28 o
   6   4   2     4249.25     4166.60     81.39 o
   7   4   2     3634.80     3699.83     88.15 o
   8   4   2       38.40       32.31     17.42 o
   9   4   2     8844.47     8916.41    223.33 o
   1   5   2     1373.73     1315.11     41.81 o
   2   5   2     8282.62     8241.24    130.59 o
   3   5   2    10674.82    10878.62    173.81 o
   4   5   2      605.04      664.55     32.49 o
   5   5   2       47.31       34.59     11.91 o
   6   5   2      511.49      506.78     33.80 o
   7   5   2     4035.01     4118.56    117.25 o
   8   5   2     4890.78     4991.16    142.03 o
   0   6   2      937.20      971.85     85.89 o
   1   6   2     1666.37     1678.23     65.02 o
   2   6   2       20.57       18.18     11.42 o
   3   6   2      707.94      670.76     37.01 o
   4   6   2      135.75      118.53     19.20 o
   5   6   2     3339.82     3458.35    113.64 o
   6   6   2        4.14       14.86     18.64 o
   1   7   2     1121.65     1307.49    232.68 o
   1   1   3       94.83      130.61      5.38 o
   2   1   3   114914.96   125212.56   3230.93 o
   3   1   3     2774.44     3434.96     55.58 o
   4   1   3    12568.12    12381.09    194.83 o
   5   1   3      638.77      622.95     20.94 o
   6   1   3     3764.77     3562.78     63.72 o
   7   1   3     2711.10     2714.39     62.90 o
   8   1   3    28499.87    27693.51    557.68 o
   9   1   3      299.72      298.26     24.56 o
  10   1   3     7589.43     7451.83    178.78 o
  11   1   3       47.20       89.22     27.49 o
   0   2   3      421.24      464.25     63.66 o
   1   2   3    51441.55    51934.51    958.61 o
   2   2   3     2212.35     2401.28     31.62 o
   3   2   3      174.83      222.92     14.43 o
   4   2   3     1375.95     1346.95     33.78 o
   5   2   3   109142.80   105584.02   2775.92 o
   6   2   3        5.87       22.87      9.13 o
   7   2   3    11789.06    11753.50    259.75 o
   8   2   3      855.49      875.39     41.63 o
   9   2   3    20513.64    20199.78    402.43 o
  10   2   3      233.39      212.86     35.15 o
  11   2   3    11910.26    12301.33    317.56 o
   1   3   3     2493.54     2602.46     38.56 o
   2   3   3    24737.02    24655.78    371.18 o
   3   3   3        5.34       20.49      5.04 o
   4   3   3     2097.68     2059.90     37.05 o
   5   3   3      639.73      609.57     20.88 o
   6   3   3      630.21      640.80     21.17 o
   7   3   3      127.91      125.98     12.01 o
   8   3   3     8140.90     7849.90    174.92 o
   9   3   3        3.09        2.27     11.54 o
  10   3   3     2284.16     2234.25    108.01 o
   0   4   3        0.27        7.75      7.56 o
   1   4   3     6162.61     5992.42    129.18 o
   2   4   3      471.43      467.33     13.64 o
   3   4   3       40.17       54.54      8.42 o
   4   4   3        0.51        3.90      5.56 o
   5   4   3     8977.85     8790.67    148.09 o
   6   4   3     1146.02     1146.48     33.88 o
   7   4   3     1381.23     1377.50     40.62 o
   8   4   3        0.10       -2.31     12.31 o
   9   4   3     1965.51     1967.06     84.99 o
   1   5   3      840.19      808.09     36.27 o
   2   5   3    40428.91    40342.91    810.59 o
   3   5   3     2182.58     2096.73     60.20 o
   4   5   3     3769.46     3842.91     75.69 o
   5   5   3       49.56       38.51     10.59 o
   6   5   3     1162.63     1208.59     42.22 o
   7   5   3       47.19       46.26     17.96 o
   8   5   3    14487.77    14901.46    422.68 o
   0   6   3       89.78      100.43     33.91 o
   1   6   3     9996.83    10165.25    494.30 o
   2   6   3      357.57      335.84     47.97 o
   3   6   3      169.47      112.15     24.19 o
   4   6   3       80.27       86.06     19.09 o
   5   6   3    25481.08    25619.38    583.05 o
   6   6   3      506.99      376.27     64.79 o
   1   7   3        3.01        2.44     18.45 o
   0   0   4    47568.18    51117.61   2009.68 o
   1   0   4    87285.96    96087.87   3863.73 o
   2   0   4      226.85      282.77     13.68 o
   3   0   4     1752.29     2073.55     33.25 o
   4   0   4     6630.93     6541.27    125.06 o
   5   0   4    78343.22    76300.80   2416.88 o
   6   0   4       12.67       32.23     10.88 o
   7   0   4     6756.14     6329.82    160.95 o
   8   0   4     2207.44     2138.32    121.48 o
   9   0   4    12462.43    12162.96    342.06 o
  10   0   4     6755.11     6540.59    242.32 o
  11   0   4    15776.15    16130.47    630.35 o
   1   1   4       95.53      137.84      5.83 o
   2   1   4    36606.41    37418.90    783.31 o
   3   1   4    26784.51    28434.44    515.87 o
   4   1   4     6311.04     6148.09    101.12 o
   5   1   4     1628.35     1485.88     31.50 o
   6   1   4      783.73      809.15     23.74 o
   7   1   4     7082.95     6908.70    121.54 o
   8   1   4     8430.50     8204.36    169.68 o
   9   1   4     1200.65     1168.18     41.99 o
  10   1   4      775.59      830.81     53.99 o
  11   1   4      100.79      117.48     32.75 o
   0   2   4     4922.90     5514.51    145.56 o
   1   2   4      173.74      255.24      9.87 o
   2   2   4      707.50      685.16     19.33 o
   3   2   4       81.24       98.51      9.20 o
   4   2   4      110.52      145.41     12.07 o
   5   2   4     2620.33     2692.00     76.73 o
   6   2   4      442.84      414.91     25.37 o
   7   2   4        0.36        6.59      5.18 o
   8   2   4       48.96       41.20      9.02 o
   9   2   4       55.49       65.16     19.27 o
  10   2   4       29.70       42.98     21.01 o
   1   3   4      157.01      177.04     15.97 o
   2   3   4    47601.50    44641.36    956.86 o
   3   3   4     4736.18     4608.55     70.51 o
   4   3   4     8539.64     8283.92    117.96 o
   5   3   4     1595.47     1562.80     37.55 o
   6   3   4     2180.51     2166.17     63.20 o
   7   3   4     8848.87     8938.15    193.28 o
   8   3   4    18569.21    18604.65    429.63 o
   9   3   4        5.75       45.97     19.65 o
  10   3   4     3104.17     3198.65    130.99 o
   0   4   4    36656.02    36687.89   2147.62 o
   1   4   4    21037.93    21689.47    434.39 o
   2   4   4       41.33       52.76      8.93 o
   3   4   4       12.87        2.26      8.17 o
   4   4   4     6301.07     6244.10    106.51 o
   5   4   4    27458.82    26797.82    456.16 o
   6   4   4     2952.55     2956.48     63.79 o
   7   4   4     4837.65     4737.91    118.54 o
   8   4   4     1440.20     1449.78     64.05 o
   9   4   4     9237.60     9313.81    257.52 o
   1   5   4      729.16      790.87     62.85 o
   2   5   4     5388.26     5475.60    129.00 o
   3   5   4     3179.71     3364.65    106.68 o
   4   5   4     2067.72     2064.42     55.13 o
   5   5   4      538.42      579.58     43.72 o
   6   5   4      145.28      103.90     26.76 o
   7   5   4     3885.66     3981.12    133.10 o
   0   6   4      695.61      696.13     77.79 o
   1   6   4      817.71      920.56     67.14 o
   2   6   4       28.41       12.19     18.21 o
   3   6   4      201.03      200.12     32.11 o
   4   6   4      443.66      420.03     52.03 o
   5   6   4     4228.16     4315.61    157.86 o
   1   1   5      304.50      449.11     17.71 o
   2   1   5     7109.91     7020.12    186.78 o
   3   1   5    35985.17    36209.29    709.34 o
   4   1   5     6215.83     6238.10    131.41 o
   5   1   5     1839.55     1804.86     45.47 o
   6   1   5     1878.69     1768.14     35.72 o
   7   1   5    15275.43    15069.63    265.53 o
   8   1   5     3207.85     3214.02     73.47 o
   9   1   5     1299.13     1301.85     53.47 o
  10   1   5      759.21      686.57     49.48 o
  11   1   5      638.55      645.82     53.75 o
   0   2   5   138818.17   150294.61   5612.91 o
   1   2   5     7598.19     7403.51    155.63 o
   2   2   5     1130.98     1175.75     19.99 o
   3   2   5     2578.46     2606.28     79.63 o
   4   2   5    16199.52    16077.19    274.33 o
   5   2   5     8958.19     9133.56    216.94 o
   6   2   5     9444.34     9389.27    194.92 o
   7   2   5     2644.09     2591.12     75.40 o
   8   2   5     1975.15     2069.54     77.67 o
   9   2   5     1415.54     1448.88     67.68 o
  10   2   5    17919.94    18294.17    457.32 o
   1   3   5     3923.20     3908.69     63.93 o
   2   3   5     5096.98     5154.40     81.17 o
   3   3   5    13814.49    13914.24    234.37 o
   4   3   5     2055.98     2054.75     38.49 o
   5   3   5     3465.93     3408.36     68.19 o
   6   3   5      914.63      983.96     38.95 o
   7   3   5    13447.87    13179.31    283.29 o
   8   3   5     5014.58     5074.70    139.10 o
   9   3   5      713.25      732.98     77.25 o
  10   3   5      237.97      220.64     38.44 o
   0   4   5       28.66      139.24     43.37 o
   1   4   5     1162.58     1269.95     49.52 o
   2   4   5     1104.71     1049.24     43.18 o
   3   4   5       37.21       36.21     11.05 o
   4   4   5      243.70      244.96     15.52 o
   5   4   5       13.49       30.30     10.24 o
   6   4   5      110.27      121.62     17.55 o
   7   4   5      132.62      117.00     20.26 o
   8   4   5      242.34      197.51     37.34 o
   9   4   5       23.80        8.63     16.48 o
   1   5   5     1099.41     1219.88     64.51 o
   2   5   5     3414.93     3324.90     81.45 o
   3   5   5    21658.16    21908.20    451.65 o
   4   5   5     2205.91     2318.88     72.77 o
   5   5   5     2490.99     2535.00     86.19 o
   6   5   5      480.85      398.69     62.27 o
   7   5   5    21145.68    21375.14    589.22 o
   0   6   5    30429.60    31690.72   2263.59 o
   1   6   5     5914.24     6180.86    291.03 o
   2   6   5      919.35      936.27    108.23 o
   3   6   5      384.14      279.73     50.60 o
   4   6   5    12977.18    13241.46    365.17 o
   5   6   5     5597.53     5589.28    204.73 o
   0   0   6    64612.84    60267.31   2667.88 o
   2   0   6     4113.06     3880.91     93.21 o
   3   0   6     5030.40     5400.69    211.56 o
   4   0   6    66585.10    68204.80   2312.05 o
   5   0   6     8125.48     7911.45    192.07 o
   6   0   6    17393.66    17221.21    463.01 o
   7   0   6        0.96        6.68      9.53 o
   8   0   6     2398.55     2322.99     81.32 o
   9   0   6     1865.67     1891.67     81.26 o
  10   0   6    32090.19    32051.01   1249.37 o
  11   0   6       16.10       24.42     35.49 o
   1   1   6     3419.52     3404.49     86.55 o
   2   1   6     8089.85     8480.50    129.37 o
   3   1   6    46202.75    46717.95   1078.06 o
   4   1   6       13.79       25.25      9.31 o
   5   1   6      948.09      985.96     29.88 o
   6   1   6      358.99      396.73     24.08 o
   7   1   6    24351.98    24204.48    528.14 o
   8   1   6      295.34      298.48     19.25 o
   9   1   6     9374.33     9572.77    243.23 o
  10   1   6      856.28      878.96     67.40 o
   0   2   6     3982.27     3896.87     64.93 o
   1   2   6     2165.03     2132.83     30.89 o
   2   2   6     1613.57     1653.21     36.06 o
   3   2   6        0.72       10.32      5.46 o
   4   2   6      844.92      876.21     27.89 o
   5   2   6     4391.27     4156.42     91.77 o
   6   2   6      231.36      270.94     20.75 o
   7   2   6      681.32      626.22     37.16 o
   8   2   6       65.80       64.63     29.64 o
   9   2   6      135.55      139.39     28.00 o
  10   2   6      693.15      663.02     60.35 o
   1   3   6     6591.52     6325.68    153.84 o
   2   3   6     5529.35     5880.33    174.02 o
   3   3   6    28790.98    28757.89    523.29 o
   4   3   6      364.04      390.85     21.70 o
   5   3   6     3256.24     3231.99     64.66 o
   6   3   6       46.21       61.12     13.24 o
   7   3   6    29378.71    29311.03    669.42 o
   8   3   6      508.20      567.14     54.90 o
   9   3   6     3984.56     4042.96    125.73 o
   0   4   6    79441.47    81192.55   4104.11 o
   1   4   6       17.30       66.89     18.74 o
   2   4   6      349.23      338.82     16.21 o
   3   4   6     1818.82     1814.50     76.75 o
   4   4   6    16799.22    16377.47    334.69 o
   5   4   6     1404.21     1444.64     58.10 o
   6   4   6    22272.97    21987.39    444.14 o
   7   4   6        1.85      -13.96     13.96 o
   8   4   6      338.77      244.74     42.18 o
   1   5   6      753.38      761.67     49.62 o
   2   5   6      673.04      780.49     49.22 o
   3   5   6     6127.15     6308.58    146.29 o
   4   5   6     1436.26     1427.88     61.05 o
   5   5   6      124.59       84.55     21.23 o
   6   5   6      404.03      243.04     71.47 o
   7   5   6     5422.86     5637.58    191.06 o
   0   6   6     8014.28     8148.48    526.10 o
   1   6   6       23.45       41.06     23.46 o
   2   6   6      207.96      196.38     41.75 o
   3   6   6       34.55       21.81     22.63 o
   4   6   6      691.27      625.17     76.86 o
   5   6   6     1119.31     1273.97     87.16 o
   1   1   7    17673.71    18269.73    473.05 o
   2   1   7    19191.85    19844.81    336.86 o
   3   1   7    55985.53    57268.85   1223.38 o
   4   1   7       17.47       23.51     10.46 o
   5   1   7     1756.51     1815.65     51.05 o
   6   1   7      374.41      393.70     33.00 o
   7   1   7    23200.34    22725.49    499.43 o
   8   1   7     2513.07     2415.31     78.29 o
   9   1   7    13059.04    13104.12    325.83 o
  10   1   7     4732.60     4828.39    160.09 o
   0   2   7    93804.31    94066.50   3127.74 o
   1   2   7     3827.87     4231.67    249.60 o
   2   2   7     8577.20     8766.32    211.98 o
   3   2   7      889.24      924.03     26.32 o
   4   2   7    30079.90    29625.01    588.97 o
   5   2   7    34978.41    34974.45    786.94 o
   6   2   7    37526.68    37873.07    907.84 o
   7   2   7     3152.91     3166.03     90.40 o
   8   2   7        8.87       28.68     16.71 o
   9   2   7     5686.61     5764.66    167.66 o
  10   2   7    19909.41    20373.95    560.83 o
   1   3   7     2260.15     2244.73     67.18 o
   2   3   7     6478.13     6560.22    145.43 o
   3   3   7     4321.01     4318.23    112.35 o
   4   3   7      316.69      323.79     23.65 o
   5   3   7      233.61      219.85     21.85 o
   6   3   7      116.66      132.05     22.15 o
   7   3   7     4078.94     4098.56    107.36 o
   8   3   7     3557.28     3599.77    114.68 o
   9   3   7     1198.84     1259.67     68.43 o
   0   4   7     7883.53     8182.44    490.82 o
   1   4   7      290.41      296.96     30.23 o
   2   4   7     1223.95     1182.62     50.42 o
   3   4   7      861.49      914.35     46.25 o
   4   4   7     3907.70     3917.83     93.08 o
   5   4   7      112.97      120.22     16.34 o
   6   4   7     3592.65     3782.68    100.92 o
   7   4   7        7.26       18.96     17.24 o
   8   4   7        9.80       19.57     17.02 o
   1   5   7     5743.37     5829.67    187.18 o
   2   5   7    16451.87    16938.84    488.09 o
   3   5   7    23354.74    22829.19    602.53 o
   4   5   7      166.78      162.73     24.31 o
   5   5   7      750.30      683.51     46.82 o
   6   5   7      103.17       67.85     23.65 o
   7   5   7    11166.54    11181.87    307.80 o
   0   6   7     7604.28     8378.56    750.56 o
   1   6   7     1537.68     1581.15     98.70 o
   2   6   7     1050.36     1074.47     94.45 o
   3   6   7      751.70      702.21     86.16 o
   4   6   7     4849.35     4935.25    199.05 o
   0   0   8    11205.73    11564.37    500.93 o
   1   0   8     5144.34     5102.60    220.84 o
   2   0   8     7442.65     7211.97    207.46 o
   3   0   8     3010.62     3126.85     75.70 o
   4   0   8     1821.82     1799.80     57.75 o
   5   0   8    25621.31    26697.61    846.55 o
   6   0   8     9250.04     9242.02    340.53 o
   7   0   8      366.81      336.23     48.84 o
   8   0   8     1823.16     1784.64    134.71 o
   9   0   8     7734.65     8079.56    368.24 o
  10   0   8     2768.31     3003.85    230.64 o
   1   1   8     4117.96     4174.47     86.23 o
   2   1   8    31115.22    30664.59    611.28 o
   3   1   8    10717.83    10824.77    163.45 o
   4   1   8     2923.73     2892.99     63.57 o
   5   1   8       12.78       16.18     10.01 o
   6   1   8      164.84      161.42     24.76 o
   7   1   8      151.33      169.95     22.79 o
   8   1   8     6804.14     7274.20    214.03 o
   9   1   8     3121.52     3179.56    114.98 o
  10   1   8     2511.32     2634.06    136.47 o
   0   2   8     1257.54     1193.55     64.63 o
   1   2   8      639.87      660.84     22.71 o
   2   2   8     1106.00     1127.72     28.66 o
   3   2   8      204.87      220.48      9.19 o
   4   2   8       99.56       94.00     13.18 o
   5   2   8       10.77       23.66     11.55 o
   6   2   8     1887.29     1904.72     68.55 o
   7   2   8       66.73       72.41     21.04 o
   8   2   8      150.03      160.02     27.90 o
   9   2   8       74.24       94.21     29.61 o
  10   2   8       52.65       49.15     30.08 o
   1   3   8     5590.98     5246.53    150.12 o
   2   3   8    13362.07    13510.11    267.56 o
   3   3   8     3139.84     3056.27     58.53 o
   4   3   8       34.52       53.71     11.44 o
   5   3   8        3.85       17.65     12.06 o
   6   3   8      136.72      165.39     21.44 o
   7   3   8     1020.90     1016.34     59.01 o
   8   3   8     3288.70     3345.24    124.98 o
   9   3   8     2822.36     2946.38    127.10 o
   0   4   8     4593.36     4658.79    182.04 o
   1   4   8    18643.67    19326.61    509.45 o
   2   4   8     4584.54     4575.42    103.40 o
   3   4   8      197.21      161.62     19.13 o
   4   4   8     3496.79     3458.73     91.18 o
   5   4   8    37164.94    36752.99    722.43 o
   6   4   8     7453.29     7806.92    243.75 o
   7   4   8     5303.77     5293.31    150.23 o
   8   4   8      558.07      556.94     59.61 o
   1   5   8     2158.33     2321.63    111.79 o
   2   5   8    14732.58    15393.24    427.97 o
   3   5   8      867.10      852.95     65.89 o
   4   5   8     4196.55     4266.57    156.49 o
   5   5   8      268.56      279.75     44.77 o
   6   5   8      847.90      861.59     58.45 o
   0   6   8      196.69      186.71     78.09 o
   1   6   8        8.62        7.85     20.94 o
   2   6   8      222.72      162.79     41.58 o
   3   6   8       75.97       56.50     37.52 o
   4   6   8      989.91      642.34    142.82 o
   1   1   9     1067.05     1216.98     36.17 o
   2   1   9    39604.64    39803.28    937.69 o
   3   1   9    15410.91    15088.58    263.44 o
   4   1   9     8971.96     9178.81    158.95 o
   5   1   9      920.79     1024.41     41.14 o
   6   1   9     1739.71     1831.33     66.35 o
   7   1   9     4794.70     4786.96    155.87 o
   8   1   9    15787.48    16054.84    486.10 o
   9   1   9      275.30      243.19     46.16 o
  10   1   9     1644.76     1755.11    125.72 o
   0   2   9    22806.32    22657.04    550.43 o
   1   2   9    44247.15    42033.18    987.51 o
   2   2   9      105.09      116.69     11.93 o
   3   2   9       59.39       70.35      8.43 o
   4   2   9      934.82     1008.33     39.65 o
   5   2   9    49606.67    49425.61   1237.67 o
   6   2   9      115.28       89.76     23.40 o
   7   2   9     8191.19     8403.22    215.80 o
   8   2   9     1998.79     2040.93     87.06 o
   9   2   9    10498.46    10977.97    336.22 o
   1   3   9      789.08      818.51     28.23 o
   2   3   9    12469.50    13080.01    324.04 o
   3   3   9      192.41      217.02     16.55 o
   4   3   9     4053.47     4033.51     81.21 o
   5   3   9      777.04      773.62     34.98 o
   6   3   9     1097.53     1177.31     55.10 o
   7   3   9       65.91       76.29     20.12 o
   8   3   9     4479.30     4452.14    151.14 o
   9   3   9     1592.61     1606.87    123.96 o
   0   4   9     7170.60     7367.20    318.00 o
   1   4   9      240.67      284.83     33.55 o
   2   4   9       80.59       72.58     23.57 o
   3   4   9       85.14       76.99     13.93 o
   4   4   9     1657.89     1608.61     57.88 o
   5   4   9     2182.75     2176.64     84.36 o
   6   4   9     2530.08     2587.91    110.06 o
   7   4   9      200.71      114.37     29.89 o
   1   5   9      370.10      528.96     74.16 o
   2   5   9    25254.57    25758.40    759.58 o
   3   5   9      176.28      184.24     40.62 o
   4   5   9     7625.36     7638.06    274.71 o
   5   5   9     1039.44     1142.94    103.11 o
   6   5   9     2310.76     2469.66    146.24 o
   0   6   9      142.00      171.64     60.79 o
   1   6   9     9222.33     9773.74    378.38 o
   2   6   9     1157.98     1171.65    101.32 o
   3   6   9      244.30      181.61     52.25 o
   0   0  10    51732.75    51922.73   2833.79 o
   1   0  10    36982.69    38289.39   1665.70 o
   2   0  10      258.77      309.55     36.71 o
   3   0  10     9938.52     9879.94    245.47 o
   4   0  10     5341.69     5596.94    146.39 o
   5   0  10    40689.69    41100.24   1215.65 o
   6   0  10     2194.93     2274.58    132.54 o
   7   0  10    13265.34    13548.94    565.01 o
   8   0  10     1478.19     1534.22    124.13 o
   9   0  10     9589.48    10102.27    506.84 o
   1   1  10      128.60      136.97     16.89 o
   2   1  10    22325.28    22349.88    482.49 o
   3   1  10     5829.74     5916.65    112.73 o
   4   1  10    14357.58    14742.73    262.51 o
   5   1  10     1754.82     2017.49    128.79 o
   6   1  10     4557.95     4638.61    122.61 o
   7   1  10     8576.83     8799.57    271.73 o
   8   1  10    16712.29    17274.94    507.24 o
   9   1  10       57.95       52.22     29.23 o
   0   2  10       13.49       54.49     14.01 o
   1   2  10     7955.29     7826.39    157.35 o
   2   2  10        1.04        1.91      6.55 o
   3   2  10       88.42       96.39      9.91 o
   4   2  10      302.35      360.31     26.65 o
   5   2  10     2581.86     2674.37     75.67 o
   6   2  10      101.69      106.38     21.70 o
   7   2  10     1870.10     1931.99     84.93 o
   8   2  10      123.02      116.40     34.85 o
   9   2  10      914.23     1037.93     85.99 o
   1   3  10      148.22      141.63     11.58 o
   2   3  10    23067.89    22060.56    578.76 o
   3   3  10    10778.52    10801.43    210.24 o
   4   3  10    16199.42    16105.37    319.00 o
   5   3  10      921.72      978.14     40.65 o
   6   3  10     5183.66     5204.36    130.30 o
   7   3  10     8928.93     9085.28    245.08 o
   8   3  10    15972.25    16306.98    471.05 o
   0   4  10    21131.05    21815.08    872.32 o
   1   4  10    16803.23    17166.74    463.84 o
   2   4  10       68.71       57.17      7.68 o
   3   4  10     1992.08     1964.58     53.14 o
   4   4  10     5683.42     5516.40    136.87 o
   5   4  10    18541.32    18646.27    464.36 o
   6   4  10      883.93      860.71     74.45 o
   7   4  10     4512.00     4691.66    169.93 o
   1   5  10       23.56       33.77     22.26 o
   2   5  10      255.13      243.77     40.28 o
   3   5  10     3062.98     3147.04    144.68 o
   4   5  10       96.66       79.89     32.34 o
   5   5  10      202.53      175.77     49.75 o
   0   6  10     2113.21     2335.74    188.93 o
   1   6  10     3927.52     4150.69    202.07 o
   1   1  11     1881.27     1954.66     61.06 o
   2   1  11     1081.08     1161.64     51.97 o
   3   1  11     7418.64     7378.48    135.47 o
   4   1  11     6417.47     6513.15    123.01 o
   5   1  11     1436.35     1438.76     56.14 o
   6   1  11     2025.21     2029.75     69.52 o
   7   1  11    11831.19    12016.99    322.56 o
   8   1  11     3643.36     3792.28    177.92 o
   9   1  11     1486.34     1691.78    120.00 o
   0   2  11    30817.54    29775.84    889.80 o
   1   2  11    12832.40    12607.86    267.40 o
   2   2  11      411.44      497.23     53.72 o
   3   2  11     4338.84     4377.67     97.21 o
   4   2  11    16087.40    15790.60    320.66 o
   5   2  11     2269.68     2312.87     79.02 o
   6   2  11     8379.57     8506.72    225.75 o
   7   2  11     2344.96     2374.49     93.02 o
   8   2  11     1024.83     1059.21     75.74 o
   9   2  11      351.10      355.95     59.46 o
   1   3  11      694.43      662.72     21.73 o
   2   3  11      455.82      478.50     42.48 o
   3   3  11    16140.40    16052.15    290.75 o
   4   3  11     2813.63     2798.18     79.74 o
   5   3  11       14.79        0.95      9.42 o
   6   3  11      970.73      953.17     74.34 o
   7   3  11     8466.15     8656.54    227.12 o
   8   3  11     1050.69      989.28     90.40 o
   0   4  11      559.16      651.94     75.93 o
   1   4  11       30.54       42.30     20.30 o
   2   4  11       43.77       43.50     15.00 o
   3   4  11      433.50      430.56     31.33 o
   4   4  11       64.83       58.14     18.10 o
   5   4  11        2.58       14.78     17.81 o
   6   4  11      251.13      186.67     32.95 o
   7   4  11        2.15        5.18     19.89 o
   1   5  11     1023.55     1058.20     85.59 o
   2   5  11     1566.68     1692.27     93.64 o
   3   5  11    14892.40    14734.30    456.32 o
   4   5  11     7326.02     7371.38    274.99 o
   5   5  11     1021.39      852.52    100.13 o
   0   0  12    62160.08    61024.98   5090.96 o
   1   0  12       61.33       57.19     23.66 o
   2   0  12     3854.85     3867.91    274.00 o
   3   0  12     1503.65     1527.79     75.56 o
   4   0  12    10441.98    10592.16    297.27 o
   5   0  12    11305.87    11226.84    300.71 o
   6   0  12    26185.81    26757.81    780.24 o
   7   0  12      918.83      988.73     83.75 o
   8   0  12      422.59      356.21     79.69 o
   9   0  12     2166.08     2309.95    208.34 o
   1   1  12     7817.71     7772.24    201.41 o
   2   1  12      867.69      926.71     53.79 o
   3   1  12    16195.94    16222.29    317.94 o
   4   1  12     2456.65     2469.99     68.29 o
   5   1  12     1186.42     1191.19     49.53 o
   6   1  12       31.69       23.50     15.89 o
   7   1  12     8277.58     8199.61    257.62 o
   8   1  12        6.11       32.81     20.94 o
   9   1  12     4304.67     4572.80    245.15 o
   0   2  12      306.34      326.59     39.59 o
   1   2  12       81.39      135.89     41.08 o
   2   2  12       10.03       17.70     13.03 o
   3   2  12       60.54       80.35     15.71 o
   4   2  12      163.03      237.02     34.84 o
   5   2  12       42.05       40.59     16.65 o
   6   2  12      371.94      364.33     36.53 o
   7   2  12        0.20       12.04     13.51 o
   8   2  12        4.96       37.54     25.46 o
   1   3  12     4452.12     4228.79     86.39 o
   2   3  12     6097.99     5832.58    117.58 o
   3   3  12    20838.20    20684.54    396.55 o
   4   3  12      269.35      286.80     29.00 o
   5   3  12      179.48      165.58     24.37 o
   6   3  12      186.28      148.61     28.22 o
   7   3  12     7971.66     8037.15    228.38 o
   0   4  12    24542.27    25107.50   1103.88 o
   1   4  12      809.87     1023.94     97.84 o
   2   4  12     6292.14     6470.77    199.64 o
   3   4  12     2004.84     2029.05    125.37 o
   4   4  12    15143.32    14655.41    373.47 o
   5   4  12     2205.58     2261.68     91.61 o
   6   4  12    13537.87    13834.52    400.44 o
   1   5  12     2124.31     2233.89    135.19 o
   2   5  12        0.81       19.01     32.34 o
   3   5  12     5704.11     5870.51    237.35 o
   4   5  12      782.57      813.42    122.13 o
   1   1  13    10269.43    10219.91    314.25 o
   2   1  13    17629.33    17683.47    418.80 o
   3   1  13    16521.86    16162.97    345.44 o
   4   1  13      904.65      928.14     36.83 o
   5   1  13       11.42       21.78      7.96 o
   6   1  13       14.21       25.53     15.89 o
   7   1  13     4495.38     4538.86    152.94 o
   8   1  13     5246.65     5285.79    207.32 o
   0   2  13    19930.84    19023.46   1015.04 o
   1   2  13     7167.79     7172.09    177.50 o
   2   2  13     8999.16     8897.67    198.58 o
   3   2  13     1123.09     1066.97     52.36 o
   4   2  13    11956.73    12058.12    266.58 o
   5   2  13    16477.67    16250.54    375.66 o
   6   2  13    22696.24    22823.75    551.32 o
   7   2  13      954.45      973.96     62.06 o
   8   2  13     1202.57     1266.28    129.91 o
   1   3  13     3720.95     3544.76    155.99 o
   2   3  13     4834.00     4966.34    123.48 o
   3   3  13     5070.34     4898.17    106.65 o
   4   3  13      771.66      759.30     43.58 o
   5   3  13       51.94       47.53     18.96 o
   6   3  13        2.81       12.39     13.45 o
   7   3  13     1232.65     1307.09     89.42 o
   0   4  13      936.19     1108.25    108.69 o
   1   4  13      517.05      467.87     56.81 o
   2   4  13      112.69      115.42     31.81 o
   3   4  13        4.76        6.58     22.97 o
   4   4  13      745.02      779.51     98.06 o
   5   4  13     3792.03     3735.07    192.85 o
   1   5  13     8904.31     8897.67    362.12 o
   2   5  13     7022.93     6988.34    346.17 o
   0   0  14      985.84     1396.44    218.87 o
   1   0  14    19882.68    20356.17   1035.89 o
   2   0  14     5356.47     5334.34    244.77 o
   3   0  14      208.31      135.22     31.57 o
   4   0  14     8204.90     8201.29    244.99 o
   5   0  14    26199.84    26285.14    822.23 o
   6   0  14    18024.27    18459.21    690.45 o
   7   0  14     6203.77     6183.56    279.95 o
   8   0  14     1737.20     1957.37    145.89 o
   1   1  14     7442.30     7456.80    256.49 o
   2   1  14     9004.38     8991.10    238.37 o
   3   1  14     2044.85     2067.21     74.61 o
   4   1  14     2370.37     2425.25     69.95 o
   5   1  14       14.72       36.15     16.79 o
   6   1  14     1097.82     1160.04     59.74 o
   7   1  14     1239.54     1310.93     76.79 o
   0   2  14      273.95      313.28     68.69 o
   1   2  14        4.63       11.59     13.14 o
   2   2  14     2635.14     2545.42     81.56 o
   3   2  14        0.13        6.48     13.99 o
   4   2  14     1261.59     1285.78     55.27 o
   5   2  14        6.23       44.90     20.20 o
   6   2  14      266.29      268.39     35.56 o
   7   2  14        0.58        2.06     17.84 o
   1   3  14     7779.98     7179.36    187.97 o
   2   3  14    15167.13    14547.48    320.65 o
   3   3  14     4822.95     4566.65    148.72 o
   4   3  14     5144.61     5065.52    181.00 o
   5   3  14      104.44       74.75     27.33 o
   6   3  14     1026.52     1047.37     78.96 o
   0   4  14      581.66      542.67     83.87 o
   1   4  14    10143.62    10192.77    327.24 o
   2   4  14     2127.13     2042.27    130.98 o
   3   4  14      229.35      165.51     58.56 o
   4   4  14     1799.48     1622.57    161.59 o
   1   1  15      338.33      403.90     47.36 o
   2   1  15     4784.24     4769.82    142.90 o
   3   1  15      252.97      247.81     31.29 o
   4   1  15     5690.48     5570.65    142.01 o
   5   1  15      778.54      769.05     58.31 o
   6   1  15     2784.53     2699.51    102.08 o
   7   1  15     2865.49     2773.92    121.33 o
   0   2  15     3424.58     3363.18    156.83 o
   1   2  15    11727.33    11392.02    311.35 o
   2   2  15     1218.29     1212.86     63.76 o
   3   2  15     3490.87     3401.86    113.52 o
   4   2  15      350.09      357.25     36.42 o
   5   2  15    12459.38    12252.17    314.08 o
   6   2  15      603.07      437.22     59.36 o
   1   3  15      616.91      481.17     45.92 o
   2   3  15     9586.83     9418.12    243.66 o
   3   3  15      243.65      220.25     44.73 o
   4   3  15     6007.61     5951.67    222.05 o
   5   3  15       57.24       51.50     26.98 o
   0   4  15      662.87      618.05     92.79 o
   1   4  15      296.04      262.28     47.22 o
   2   4  15       43.46       12.32     30.07 o
   3   4  15        5.08       20.36     33.74 o
   0   0  16    26262.20    27897.69   2369.39 o
   1   0  16    26555.17    27842.01   1659.42 o
   2   0  16     1988.70     2041.17    120.57 o
   3   0  16     3714.28     3623.72    156.28 o
   4   0  16    14525.14    14612.35    501.54 o
   5   0  16     9970.75    10175.68    446.66 o
   6   0  16     8919.52     9568.50    400.75 o
   1   1  16      255.29      299.45     38.43 o
   2   1  16     3611.67     3684.96    127.31 o
   3   1  16     5797.28     5752.02    158.61 o
   4   1  16     7462.85     7435.85    209.88 o
   5   1  16       80.01       84.61     29.42 o
   6   1  16     1993.30     2014.46     99.81 o
   0   2  16     2366.02     2399.35    152.90 o
   1   2  16       24.72       31.43     18.73 o
   2   2  16      184.19      172.46     28.95 o
   3   2  16      194.89      189.81     32.25 o
   4   2  16      404.29      376.82     49.54 o
   5   2  16      190.98      205.59     34.19 o
   1   3  16     2502.44     2487.55    220.06 o
   2   3  16     6295.50     5839.31    263.84 o
   3   3  16    11772.28    10974.58    390.59 o
   4   3  16    11965.03    11669.31    385.31 o
   0   4  16     9681.27     9378.18    699.07 o
   1   1  17     2464.37     2687.08    139.02 o
   2   1  17     3594.93     3598.82    140.06 o
   3   1  17    11374.46    11090.50    295.86 o
   4   1  17    10462.45    10479.53    303.54 o
   5   1  17       77.56       85.23     31.88 o
   0   2  17    19192.80    19452.42   1098.96 o
   1   2  17    10178.65    10137.20    379.65 o
   2   2  17     3110.14     3047.84    121.70 o
   3   2  17     3999.81     3973.34    165.12 o
   4   2  17     5702.99     5433.61    184.45 o
   1   3  17     4127.52     4160.29    298.10 o
   2   3  17       30.38       46.19     49.23 o
   0   0  18     5014.14     6019.75    593.75 o
   1   0  18       44.78       37.40     37.62 o
   2   0  18     5995.72     6122.39    391.76 o
   3   0  18     1983.85     2076.43    165.14 o
   4   0  18     8440.43     8320.10    383.99 o
   1   1  18     3359.65     3495.30    163.82 o
   2   1  18     1202.47     1284.64     94.20 o
   3   1  18     4802.61     4810.06    193.77 o
   0   2  18      571.79      570.93    168.51 o
   1   2  18        2.15       21.47     27.27 o
   2   2  18       20.04       12.15     20.39 o
   1   1  19     8423.18     8849.19    365.09 o
 
